# Supplementary material for: Knowledge Gaps and Educational Opportunities in Congenital Toxoplasmosis: A Narrative Review of Brazilian and Global Perspectives
Source: Trop Med Infect Dis. 2024 Jun 20;9(6):137. doi: 10.3390/tropicalmed9060137 (PMC11209368; doi:10.3390/tropicalmed9060137)
Supplement: Supplementary file 1 [file tropicalmed-09-00137-s001.zip]

Archive with 1 entries (1 files):
- tropicalmed-2943770-supplementary.pdf
